# Supplementary material for: Chemical Composition of the Red Sea Green Algae Ulva lactuca: Isolation and In Silico Studies of New Anti-COVID-19 Ceramides
Source: Metabolites. 2021 Nov 29;11(12):816. doi: 10.3390/metabo11120816 (PMC8707969; doi:10.3390/metabo11120816)
Supplement: Supplementary file 1 [file metabolites-11-00816-s001.zip]

Archive with 1 entries (1 files):
- metabolites-1450619-supplementary.pdf
